# Supplementary material for: USP14 inhibits mitophagy and promotes tumorigenesis and chemosensitivity through deubiquitinating BAG4 in microsatellite instability-high colorectal cancer
Source: Mol Med. 2025 May 2;31:163. doi: 10.1186/s10020-025-01182-w (PMC12048998; doi:10.1186/s10020-025-01182-w)
Supplement: Supplementary file 5 — Additional file 5. [file 10020_2025_1182_MOESM5_ESM.xlsx]

## Sheet: data
Patient Number	T.stage	N.stage	M.stage	Pathologic.stage	Age	Survival Time	Survival State	Microsatellite instability
Patient1	T2	N0	M0	Stage II	41	1358	1	MSI-H
Patient2	T2	N0	M0	Stage II	42	1919	1	MSI-H
Patient3	T3	N0	M0	Stage III	45	1145	0	MSI-H
Patient4	T3	N0	M0	Stage III	45	1487	0	MSI-H
Patient5	T2	N0	M0	Stage II	48	1292	0	MSI-H
Patient6	T1	N0	M0	Stage I	50	1040	1	MSI-H
Patient7	T3	N0	M0	Stage III	52	1061	0	MSI-H
Patient8	T3	N0	M0	Stage III	52	1556	1	MSI-H
Patient9	T3	N0	M0	Stage III	52	879	1	MSI-H
Patient10	T2	N0	M0	Stage II	52	887	0	MSI-H
Patient11	T2	N0	M0	Stage II	52	1015	1	MSI-H
Patient12	T2	N0	M0	Stage II	52	1125	1	MSI-H
Patient13	T2	N1	M0	Stage IV	53	1067	0	MSI-H
Patient14	T3	N0	M0	Stage III	54	1015	1	MSI-H
Patient15	T2	N0	M0	Stage II	54	1478	0	MSI-H
Patient16	T2	N0	M0	Stage II	55	596	1	MSI-H
Patient17	T2	N0	M0	Stage II	55	1098	1	MSI-H
Patient18	T4	N2	M0	Stage IV	56	1674	1	MSI-H
Patient19	T3	N0	M0	Stage III	57	1038	1	MSI-H
Patient20	T3	N0	M0	Stage III	57	986	0	MSI-H
Patient21	T3	N0	M0	Stage III	57	1547	1	MSI-H
Patient22	T3	N0	M0	Stage III	57	935	0	MSI-H
Patient23	T2	N0	M0	Stage II	58	708	0	MSI-H
Patient24	T2	N1	M0	Stage IV	59	615	0	MSI-H
Patient25	T3	N0	M0	Stage III	59	742	0	MSI-H
Patient26	T3	N0	M0	Stage III	59	954	0	MSI-H
Patient27	T2	N0	M0	Stage II	59	1053	1	MSI-H
Patient28	T2	N0	M0	Stage II	59	523	0	MSI-H
Patient29	T2	N0	M0	Stage II	59	813	1	MSI-H
Patient30	T4	N0	M0	Stage IV	60	561	0	MSI-H
Patient31	T3	N2	M0	Stage IV	60	791	1	MSI-H
Patient32	T4	N2	M1	Stage IV	60	807	0	MSI-H
Patient33	T3	N2	M0	Stage IV	60	999	1	MSI-H
Patient34	T3	N2	M0	Stage IV	60	932	0	MSI-H
Patient35	T3	N0	M0	Stage III	60	841	1	MSI-H
Patient36	T3	N0	M0	Stage III	60	906	0	MSI-H
Patient37	T2	N0	M0	Stage II	60	732	1	MSI-H
Patient38	T2	N0	M0	Stage II	60	624	1	MSI-H
Patient39	T2	N0	M0	Stage II	60	1565	1	MSI-H
Patient40	T4	N1	M1	Stage IV	60	484	1	MSI-H
